# Supplementary material for: Salivary Prevalence of Four Oral Pathogens in Postpartum Women in Northeast Romania: An Exploratory Cross-Sectional Study
Source: Pathogens. 2026 May 8;15(5):507. doi: 10.3390/pathogens15050507 (PMC13209267; doi:10.3390/pathogens15050507)
Supplement: Supplementary file 1 [file pathogens-15-00507-s001.zip]

Archive with 1 entries (1 files):
- pathogens-4282071 Supplementary figures.pdf
